# Supplementary material for: Chitosan Hydrogel Supplemented with Metformin Promotes Neuron–like Cell Differentiation of Gingival Mesenchymal Stem Cells
Source: Int J Mol Sci. 2022 Mar 18;23(6):3276. doi: 10.3390/ijms23063276 (PMC8955038; doi:10.3390/ijms23063276)
Supplement: Supplementary file 1 [file ijms-23-03276-s001.zip › Supplementary Table S1.xlsx]

## Sheet: Sheet1
ID	Description	Log2(Fold Change)	LOG10(p-value)
A0A087WYB4	stomatin like 2(STOML2)	4.84256	1.527
A0A087X054	hypoxia up-regulated 1(HYOU1)	0.848698	1.3377
A0A096LNH5	chromosome 21 open reading frame 33(C21orf33)	3.02074	1.75131
A0A0A0MSK5	torsin 1A interacting protein 1(TOR1AIP1)	0.51368	1.76034
A0A0C4DFM1	transmembrane 9 superfamily member 4(TM9SF4)	1.53155	1.74536
A0A0C4DGL3	deoxyuridine triphosphatase(DUT)	1.21667	1.96141
A0A0G2JLD8	single stranded DNA binding protein 1(SSBP1)	1.50053	1.7759
A0A0S2Z4K7	isovaleryl-CoA dehydrogenase(IVD)	1.20639	2.63765
A0A140T9S0	transporter 2, ATP binding cassette subfamily B member(TAP2)	2.30502	1.67686
A0A1B0GTY9	aldehyde dehydrogenase 7 family member A1(ALDH7A1)	0.649024	1.5966
A0A1W2PQ37	malic enzyme 2(ME2)	1.4321	1.99663
A0A1W2PQV2	glycine cleavage system protein H(GCSH)	1.34376	1.84919
B7Z9I1	acyl-CoA dehydrogenase, C-4 to C-12 straight chain(ACADM)	2.98737	1.4248
B9A067	inner membrane mitochondrial protein(IMMT)	0.932154	1.46087
C9J5F6	Grid2 interacting protein(GRID2IP)	2.30167	1.68695
C9JBL1	signal peptidase complex subunit 1(SPCS1)	1.41647	1.33277
C9JP35	family with sequence similarity 3 member C(FAM3C)	2.04338	1.37253
D6RBJ9	dCMP deaminase(DCTD)	1.68386	2.02489
E5RHW4	ER lipid raft associated 2(ERLIN2)	0.968448	1.96554
E5RK69	annexin A6(ANXA6)	0.671835	1.59281
E7ENL6	collagen type VI alpha 3 chain(COL6A3)	1.09541	1.51359
E7EP04	DnaJ heat shock protein family (Hsp40) member C10(DNAJC10)	0.826306	1.37106
E7ETY7	glutathione peroxidase 8 (putative)(GPX8)	2.35044	1.48167
E9PDQ8	succinate-CoA ligase GDP-forming beta subunit(SUCLG2)	1.92179	1.72371
E9PF16	acyl-CoA synthetase family member 2(ACSF2)	2.21348	1.63699
E9PGZ1	caldesmon 1(CALD1)	0.640268	1.35109
E9PGZ4	SAC1 suppressor of actin mutations 1-like (yeast)(SACM1L)	1.37918	1.663
E9PIE4	mitochondrial carrier 2(MTCH2)	1.1983	1.60425
E9PPW7	NADH:ubiquinone oxidoreductase core subunit S8(NDUFS8)	2.59629	1.87148
E9PRJ3	CD151 molecule (Raph blood group)(CD151)	1.52311	1.49136
F5H5N2	iron-sulfur cluster assembly enzyme(ISCU)	4.02317	1.42711
F5H7V1	nardilysin convertase(NRDC)	0.843103	1.58249
G3V4F2	acyl-CoA thioesterase 1(ACOT1)	2.44802	2.13012
H0YL72	isocitrate dehydrogenase 3 (NAD(+)) alpha(IDH3A)	1.21949	1.35518
H3BRG4	ubiquinol-cytochrome c reductase core protein II(UQCRC2)	1.90436	2.15196
H3BRG9	HECT and RLD domain containing E3 ubiquitin protein ligase 2(HERC2)	0.612367	2.67745
H7C3N6	anoctamin 10(ANO10)	4.02317	3.07375
H7C4H2	SRP receptor beta subunit(SRPRB)	1.84112	1.36929
H7C5F2	mitochondrial ribosomal protein S22(MRPS22)	2.44802	1.7996
I3L1P8	solute carrier family 25 member 11(SLC25A11)	1.90013	1.39919
I3L2L5	MAPK regulated corepressor interacting protein 1(MCRIP1)	2.0383	1.69174
J3QKT4	pyrroline-5-carboxylate reductase 1(PYCR1)	1.38726	1.59882
K7ER16	phenylalanyl-tRNA synthetase alpha subunit(FARSA)	1.04479	2.42893
M0QZ21	adaptor related protein complex 2 sigma 1 subunit(AP2S1)	2.85975	2.77395
M0R208	caseinolytic mitochondrial matrix peptidase proteolytic subunit(CLPP)	2.95035	2.32593
O00203	adaptor related protein complex 3 beta 1 subunit(AP3B1)	1.06147	3.4624
O19617	major histocompatibility complex, class I, C(HLA-C)	1.88029	1.51047
O43181	NADH:ubiquinone oxidoreductase subunit S4(NDUFS4)	1.74967	1.51105
O43678	NADH:ubiquinone oxidoreductase subunit A2(NDUFA2)	3.12653	2.14263
O43852	calumenin(CALU)	0.403135	1.43809
O43920	NADH:ubiquinone oxidoreductase subunit S5(NDUFS5)	0.920097	1.67748
O60356	nuclear protein 1, transcriptional regulator(NUPR1)	0.602504	1.46965
O60568	procollagen-lysine,2-oxoglutarate 5-dioxygenase 3(PLOD3)	0.985443	1.65759
O75439	peptidase, mitochondrial processing beta subunit(PMPCB)	1.72098	1.67078
O75477	ER lipid raft associated 1(ERLIN1)	0.99619	1.72983
O75489	NADH:ubiquinone oxidoreductase core subunit S3(NDUFS3)	1.33057	1.96662
O75947	ATP synthase, H+ transporting, mitochondrial Fo complex subunit D(ATP5H)	1.58738	1.68402
O94925	glutaminase(GLS)	1.2465	2.16077
O95202	leucine zipper and EF-hand containing transmembrane protein 1(LETM1)	1.27822	2.03955
O95399	urotensin 2(UTS2)	0.725194	2.14477
O95571	ETHE1, persulfide dioxygenase(ETHE1)	0.664946	1.54276
O95721	synaptosome associated protein 29(SNAP29)	0.637075	1.48302
P00367	glutamate dehydrogenase 1(GLUD1)	1.33881	2.06041
P00813	adenosine deaminase(ADA)	0.750588	1.30415
P04844	ribophorin II(RPN2)	0.820476	1.63761
P07237	prolyl 4-hydroxylase subunit beta(P4HB)	0.635595	1.44344
P07919	ubiquinol-cytochrome c reductase hinge protein(UQCRH)	1.47068	2.37175
P07954	fumarate hydratase(FH)	0.814588	1.51047
P08559	pyruvate dehydrogenase (lipoamide) alpha 1(PDHA1)	2.02047	1.53803
P09622	dihydrolipoamide dehydrogenase(DLD)	1.80936	1.449
P10515	dihydrolipoamide S-acetyltransferase(DLAT)	1.10733	2.71782
P10606	cytochrome c oxidase subunit 5B(COX5B)	1.30872	1.91349
P10809	heat shock protein family D (Hsp60) member 1(HSPD1)	1.19015	1.63261
P11177	pyruvate dehydrogenase (lipoamide) beta(PDHB)	1.73694	2.22632
P12110	collagen type VI alpha 2 chain(COL6A2)	0.786918	1.37318
P12236	solute carrier family 25 member 6(SLC25A6)	0.62302	1.39839
P13804	electron transfer flavoprotein alpha subunit(ETFA)	1.85562	4.41097
P14314	protein kinase C substrate 80K-H(PRKCSH)	0.771012	1.49628
P14406	cytochrome c oxidase subunit 7A2(COX7A2)	1.12786	1.38177
P14927	ubiquinol-cytochrome c reductase binding protein(UQCRB)	1.42431	2.22088
P18859	ATP synthase, H+ transporting, mitochondrial Fo complex subunit F6(ATP5J)	1.14249	2.19409
P20674	cytochrome c oxidase subunit 5A(COX5A)	1.40389	1.52428
P21912	succinate dehydrogenase complex iron sulfur subunit B(SDHB)	2.35339	2.10288
P23919	deoxythymidylate kinase(DTYMK)	1.76001	1.97263
P24752	acetyl-CoA acetyltransferase 1(ACAT1)	2.16479	1.97945
P25705	ATP synthase, H+ transporting, mitochondrial F1 complex, alpha subunit 1, cardiac muscle(ATP5A1)	1.0587	1.81057
P27797	calreticulin(CALR)	0.505149	1.39273
P28331	NADH:ubiquinone oxidoreductase core subunit S1(NDUFS1)	2.30502	2.24607
P30040	endoplasmic reticulum protein 29(ERP29)	0.925834	1.65205
P30043	biliverdin reductase B(BLVRB)	1.74113	2.85455
P30049	ATP synthase, H+ transporting, mitochondrial F1 complex, delta subunit(ATP5D)	1.81073	1.8545
P30084	enoyl-CoA hydratase, short chain 1(ECHS1)	1.36314	2.07787
P30101	protein disulfide isomerase family A member 3(PDIA3)	0.528777	1.3035
P30533	LDL receptor related protein associated protein 1(LRPAP1)	0.646727	1.46232
P30837	aldehyde dehydrogenase 1 family member B1(ALDH1B1)	1.0293	1.60072
P31040	succinate dehydrogenase complex flavoprotein subunit A(SDHA)	1.50996	1.6236
P31689	DnaJ heat shock protein family (Hsp40) member A1(DNAJA1)	0.431969	1.34617
P31930	ubiquinol-cytochrome c reductase core protein I(UQCRC1)	1.31959	1.7093
P31937	3-hydroxyisobutyrate dehydrogenase(HIBADH)	3.12653	1.79095
P34897	serine hydroxymethyltransferase 2(SHMT2)	1.26582	3.23548
P35555	fibrillin 1(FBN1)	2.30167	1.39334
P38117	electron transfer flavoprotein beta subunit(ETFB)	1.22517	1.351
P38646	heat shock protein family A (Hsp70) member 9(HSPA9)	1.5202	1.6246
P40926	malate dehydrogenase 2(MDH2)	1.19988	1.82898
P41208	centrin 2(CETN2)	1.70164	1.44321
P42126	enoyl-CoA delta isomerase 1(ECI1)	1.40435	1.99225
P42765	acetyl-CoA acyltransferase 2(ACAA2)	1.81073	1.83505
P43155	carnitine O-acetyltransferase(CRAT)	1.68189	1.46092
P43304	glycerol-3-phosphate dehydrogenase 2(GPD2)	1.48532	2.15967
P47985	ubiquinol-cytochrome c reductase, Rieske iron-sulfur polypeptide 1(UQCRFS1)	1.62654	2.04782
P48047	ATP synthase, H+ transporting, mitochondrial F1 complex, O subunit(ATP5O)	1.90975	1.62122
P49257	lectin, mannose binding 1(LMAN1)	1.2497	2.04883
P49411	Tu translation elongation factor, mitochondrial(TUFM)	1.50014	1.74953
P49748	acyl-CoA dehydrogenase, very long chain(ACADVL)	0.867836	1.65131
P50402	emerin(EMD)	0.287194	1.59156
P52815	mitochondrial ribosomal protein L12(MRPL12)	1.98652	1.63144
P53597	succinate-CoA ligase alpha subunit(SUCLG1)	1.55106	2.00283
P55084	hydroxyacyl-CoA dehydrogenase/3-ketoacyl-CoA thiolase/enoyl-CoA hydratase (trifunctional protein), beta subunit(HADHB)	0.880922	1.86977
P55268	laminin subunit beta 2(LAMB2)	1.99684	1.79675
P55809	3-oxoacid CoA-transferase 1(OXCT1)	1.31766	1.75039
P56385	ATP synthase, H+ transporting, mitochondrial Fo complex subunit E(ATP5I)	2.35044	1.88826
P61604	heat shock protein family E (Hsp10) member 1(HSPE1)	1.05962	1.60829
P80303	nucleobindin 2(NUCB2)	0.806341	1.45813
P81605	dermcidin(DCD)	1.18615	2.02193
P84157	matrix remodeling associated 7(MXRA7)	3.80132	1.67557
Q00059	transcription factor A, mitochondrial(TFAM)	1.14992	2.01435
Q02252	aldehyde dehydrogenase 6 family member A1(ALDH6A1)	1.30277	1.52744
Q02809	procollagen-lysine,2-oxoglutarate 5-dioxygenase 1(PLOD1)	1.26305	1.56488
Q02818	nucleobindin 1(NUCB1)	0.535181	1.38805
Q07021	complement C1q binding protein(C1QBP)	1.23664	1.42009
Q12797	aspartate beta-hydroxylase(ASPH)	0.808184	1.48742
Q13011	enoyl-CoA hydratase 1(ECH1)	0.776364	1.46124
Q14257	reticulocalbin 2(RCN2)	0.957283	1.44278
Q14696	mesoderm development candidate 2(MESDC2)	0.540847	1.34394
Q14697	glucosidase II alpha subunit(GANAB)	0.807925	1.84755
Q15293	reticulocalbin 1(RCN1)	0.449958	1.3922
Q15746	myosin light chain kinase(MYLK)	0.852175	1.49726
Q16698	2,4-dienoyl-CoA reductase 1, mitochondrial(DECR1)	1.28472	1.5217
Q16822	phosphoenolpyruvate carboxykinase 2, mitochondrial(PCK2)	1.40659	1.35068
Q32MZ4	LRR binding FLII interacting protein 1(LRRFIP1)	0.777398	1.39637
Q32P28	prolyl 3-hydroxylase 1(P3H1)	0.892434	1.7177
Q3MHD2	LSM12 homolog(LSM12)	0.626066	1.57743
Q3MHN2	complement C9(C9)	0.425022	1.7706
Q3SY69	aldehyde dehydrogenase 1 family member L2(ALDH1L2)	2.16306	1.83774
Q53GQ0	hydroxysteroid 17-beta dehydrogenase 12(HSD17B12)	1.37596	1.67578
Q5QNZ2	ATP synthase, H+ transporting, mitochondrial Fo complex subunit B1(ATP5F1)	0.571542	1.30478
Q5T2N8	ATPase family, AAA domain containing 3C(ATAD3C)	2.618	1.41756
Q5VZR0	GLI pathogenesis related 2(GLIPR2)	1.71641	1.41362
Q6NVY1	3-hydroxyisobutyryl-CoA hydrolase(HIBCH)	1.2426	1.44492
Q6P1N7	TAP binding protein(TAPBP)	1.90525	1.41301
Q7L1Q6	basic leucine zipper and W2 domains 1(BZW1)	0.940393	2.33657
Q8MH48	major histocompatibility complex, class I, G(HLA-G)	1.94926	1.48295
Q8NBJ5	collagen beta(1-O)galactosyltransferase 1(COLGALT1)	1.05759	1.67072
Q8NBS9	thioredoxin domain containing 5(TXNDC5)	0.557279	1.58827
Q8NFQ8	torsin 1A interacting protein 2(TOR1AIP2)	1.32644	1.32913
Q8TAD7	chromosome 12 open reading frame 75(C12orf75)	0.468422	1.34994
Q969V3	nicalin(NCLN)	2.61052	2.65804
Q96A33	coiled-coil domain containing 47(CCDC47)	1.46914	1.55088
Q96AQ6	PBX homeobox interacting protein 1(PBXIP1)	1.03987	2.21454
Q96AY3	FK506 binding protein 10(FKBP10)	0.552288	1.30503
Q96CS3	Fas associated factor family member 2(FAF2)	0.750256	1.5179
Q99714	hydroxysteroid 17-beta dehydrogenase 10(HSD17B10)	1.54503	2.97688
Q99798	aconitase 2(ACO2)	1.24449	2.43308
Q9BS26	endoplasmic reticulum protein 44(ERP44)	0.401347	1.646
Q9BTV4	transmembrane protein 43(TMEM43)	2.23866	1.55573
Q9BVC6	transmembrane protein 109(TMEM109)	0.629702	1.4141
Q9BVK6	transmembrane p24 trafficking protein 9(TMED9)	0.594576	1.47771
Q9H3S7	protein tyrosine phosphatase, non-receptor type 23(PTPN23)	2.35339	1.52829
Q9H9B4	sideroflexin 1(SFXN1)	1.04347	1.41637
Q9HAV7	GrpE like 1, mitochondrial(GRPEL1)	1.69495	1.92421
Q9HDC9	adipocyte plasma membrane associated protein(APMAP)	1.44709	1.47632
Q9NQC3	reticulon 4(RTN4)	1.03429	1.32524
Q9NSE4	isoleucyl-tRNA synthetase 2, mitochondrial(IARS2)	2.11258	1.7556
Q9NUJ1	abhydrolase domain containing 10(ABHD10)	0.909835	1.57578
Q9NZ08	endoplasmic reticulum aminopeptidase 1(ERAP1)	0.841017	1.72506
Q9UBS4	DnaJ heat shock protein family (Hsp40) member B11(DNAJB11)	0.702112	1.4982
Q9UI12	ATPase H+ transporting V1 subunit H(ATP6V1H)	1.87551	1.36596
Q9UII2	ATPase inhibitory factor 1(ATPIF1)	3.80132	2.18771
Q9UIJ7	adenylate kinase 3(AK3)	1.45817	2.17448
Q9UKK3	poly(ADP-ribose) polymerase family member 4(PARP4)	2.82607	4.10661
S6AU73	major histocompatibility complex, class I, B(HLA-B)	1.57202	1.49274
