# Supplementary material for: Chitosan Hydrogel Supplemented with Metformin Promotes Neuron–like Cell Differentiation of Gingival Mesenchymal Stem Cells
Source: Int J Mol Sci. 2022 Mar 18;23(6):3276. doi: 10.3390/ijms23063276 (PMC8955038; doi:10.3390/ijms23063276)
Supplement: Supplementary file 1 [file ijms-23-03276-s001.zip › Supplementary Table S2.xlsx]

## Sheet: Sheet1
ID	Description	Log2(Fold Change)	LOG10(p-value)
A0A140TA76	LSM14A, mRNA processing body assembly factor(LSM14A)	-0.444353	1.35649
F8W1U7	ADP ribosylation factor GTPase activating protein 1(ARFGAP1)	-1.028	1.70398
G5E972	thymopoietin(TMPO)	-1.86109	1.56505
H3BV55	phosphomannomutase 2(PMM2)	-1.38414	1.61393
K7ELS0	chromosome 19 open reading frame 43(C19orf43)	-3.07926	2.74482
O00115	deoxyribonuclease 2, lysosomal(DNASE2)	-1.40192	2.00564
O75475	PC4 and SFRS1 interacting protein 1(PSIP1)	-0.635195	1.48587
P07093	serpin family E member 2(SERPINE2)	-0.961083	1.88968
P07585	decorin(DCN)	-0.969844	1.84322
P08579	small nuclear ribonucleoprotein polypeptide B2(SNRPB2)	-1.99173	1.57553
P09488	glutathione S-transferase mu 1(GSTM1)	-1.31644	1.66702
P19883	follistatin(FST)	-0.618485	1.47683
P26447	S100 calcium binding protein A4(S100A4)	-0.368605	1.73584
P26599	polypyrimidine tract binding protein 1(PTBP1)	-1.03441	1.32713
P37198	nucleoporin 62(NUP62)	-1.32705	1.55008
P51809	vesicle associated membrane protein 7(VAMP7)	-0.766158	1.40455
P54652	heat shock protein family A (Hsp70) member 2(HSPA2)	-1.64389	1.42156
P83111	lactamase beta(LACTB)	-1.67497	2.33376
Q05209	protein tyrosine phosphatase, non-receptor type 12(PTPN12)	-2.37537	2.23953
Q14980	nuclear mitotic apparatus protein 1(NUMA1)	-0.973416	1.39143
Q16610	extracellular matrix protein 1(ECM1)	-1.026	1.45451
Q2TAY7	DNA replication regulator and spliceosomal factor(SMU1)	-2.37537	1.52009
Q5TD07	NAD(P)H quinone dehydrogenase 2(NQO2)	-1.14191	1.54926
Q66K14	TBC1 domain family member 9B(TBC1D9B)	-1.99173	2.63155
Q7Z2W4	zinc finger CCCH-type containing, antiviral 1(ZC3HAV1)	-1.19598	1.33532
Q92900	UPF1, RNA helicase and ATPase(UPF1)	-0.800279	1.78353
Q9BUT1	3-hydroxybutyrate dehydrogenase, type 2(BDH2)	-1.86611	1.34664
Q9BZH6	WD repeat domain 11(WDR11)	-1.4293	1.68218
Q9BZK7	transducin beta like 1 X-linked receptor 1(TBL1XR1)	-1.93953	1.55744
Q9H7D7	WD repeat domain 26(WDR26)	-1.23697	2.11713
Q9H8Y8	golgi reassembly stacking protein 2(GORASP2)	-1.87318	1.44659
Q9Y2A7	NCK associated protein 1(NCKAP1)	-1.0267	1.64227
