# Supplementary material for: Chitosan Hydrogel Supplemented with Metformin Promotes Neuron–like Cell Differentiation of Gingival Mesenchymal Stem Cells
Source: Int J Mol Sci. 2022 Mar 18;23(6):3276. doi: 10.3390/ijms23063276 (PMC8955038; doi:10.3390/ijms23063276)
Supplement: Supplementary file 1 [file ijms-23-03276-s001.zip › Supplementary Table S3.xlsx]

## Sheet: Sheet1
MCODE App Results
Date: 2022-2-13 17:20:35
Parameters:
Network Scoring:
Include Loops: false Degree Cutoff: 2
Cluster Finding:
Node Score Cutoff: 0.2 Haircut: true Fluff: false K-Core: 2 Max. Depth from Seed: 100
Cluster	Score (Density*#Nodes)	Nodes	Edges	Node IDs
1	29.706	35	505	PDHA1, ATP5D, ATP5J, TUFM, COX7A2, ATP5O, NDUFS4, NDUFS8, PMPCB, ATP5I, DLD, NDUFS3, ACO2, ATP5H, DLAT, FH, ATP5A1, PDHB, UQCRFS1, ETFA, MDH2, SUCLG1, UQCRC1, UQCRH, SDHA, UQCRC2, IDH3A, COX5A, UQCRB, ATP5F1, NDUFS5, SDHB, NDUFS1, NDUFA2, COX5B
2	5	7	15	HIBCH, ACAA2, HSD17B10, OXCT1, ECI1, DECR1, ECH1
3	4.571	8	16	ETFB, HSPA9, SUCLG2, ACAT1, HADHB, IMMT, HSPD1, ACADM
4	4.286	8	15	CALR, COL6A2, PLOD1, PLOD3, LEPRE1, PDIA3, CALU, FKBP10
5	3.333	4	5	TXNDC5, PRKCSH, GANAB, RPN2
6	3	3	3	HIBADH, ACADVL, ECHS1
7	3	5	6	DNAJB11, ERP29, HSPA2, ERP44, DNAJC10
8	3	3	3	EMD, TMPO, TMEM43
9	3	3	3	PTBP1, SMU1, SNRPB2
